# Supplementary material for: Clinical and Proteomic Associations of SARS-CoV-2 Infection and COVID-19 Vaccination in Multimorbid Patients: A Cross-Sectional Observational Study
Source: Int J Mol Sci. 2025 Aug 19;26(16):8007. doi: 10.3390/ijms26168007 (PMC12387044; doi:10.3390/ijms26168007)
Supplement: Supplementary file 1 [file ijms-26-08007-s001.zip]

Archive with 1 entries (1 files):
- ijms-3784522-supplementary.pdf
